# Supplementary material for: Multimodal mechanisms of human centriole engagement and disengagement
Source: EMBO J. 2025 Feb 4;44(5):1294–321. doi: 10.1038/s44318-024-00350-8 (PMC11876316; doi:10.1038/s44318-024-00350-8)
Supplement: Supplementary file 2 — Source data Fig. 1 [file 44318_2024_350_MOESM2_ESM.xlsx]

## Sheet: 1B
Fig. 1B
% of centrosomes with indicated centriole angle
Early S	0-80	20	20	23.3333
	80-100	66.6667	60	60
	100-180	13.3333	20	23.3333
Late S	0-80	10	0	0
	80-100	80	86.6667	87.5
	100-180	10	13.3333	12.5
Mitosis	0-80	6.25	0	5.26316
	80-100	43.75	47.619	47.3684
	100-180	50	52.381	47.3684

## Sheet: 1C
Fig. 1F
Centriole width (μm)
Daughter centrioles				Mother centrioles
Early S	Late S	Mitosis		Late S
0.089	0.143	0.179		0.203
0.149	0.165	0.153		0.191
0.135	0.154	0.202		0.193
0.181	0.153	0.19		0.156
0.14	0.124	0.206		0.146
0.135	0.148	0.194		0.145
0.122	0.158	0.202		0.176
0.154	0.192	0.178		0.195
0.159	0.181	0.177		0.217
0.162	0.175	0.182		0.199
0.18	0.149	0.199		0.174
0.138	0.149	0.228		0.198
0.138	0.16	0.237		0.191
0.095	0.149	0.156		0.183
0.127	0.135	0.185		0.189
0.142	0.143	0.206		0.193
0.178	0.14	0.156		0.202
0.126	0.146	0.197		0.199
0.13	0.19	0.18		0.214
0.143	0.166	0.21		0.203
0.127	0.175	0.204		0.175
0.182	0.161	0.209		0.176
0.128	0.153	0.182		0.173
0.154	0.202	0.183		0.185
0.153	0.204	0.2		0.187
0.103	0.182	0.214		0.226
	0.18	0.215		0.205
	0.128	0.187		0.201
	0.133	0.206
	0.174
	0.131
	0.167
	0.229
	0.179
	0.182
	0.188
	0.186
	0.217
	0.191
	0.208

## Sheet: 1E
Fig. 1E
% of centrosomes with indicated centriole angle
HU + CDK2i	0-80	33.333	16.667	12.121
	80-100	33.333	55.556	45.455
	100-180	33.333	27.778	42.424
HU	0-80	4.762	4.545	0
	80-100	66.667	72.727	82.759
	100-180	28.571	22.727	17.241

## Sheet: 1F
Fig. 1F
Daughter centriole width (μm)
HU + CDK2i	HU
0.138	0.137
0.164	0.125
0.14	0.134
0.152	0.152
0.104	0.143
0.129	0.148
0.137	0.134
0.159	0.141
0.101	0.119
0.177	0.136
0.172	0.147
0.163	0.15
0.157	0.139
0.139	0.137
0.141	0.126
0.142	0.118
0.128	0.15
0.13	0.163
0.137	0.137
0.153	0.134
0.142	0.141
0.133	0.123
0.133	0.138
0.161	0.126
0.15	0.131
0.129	0.113
0.121	0.103
0.14
0.146
0.142
0.13
0.137
0.134
0.126
0.108
0.112

## Sheet: 1H
Fig. 1H
% of cells with disengaged centrioles
HU+CDK2i	Early S	siControl	0	0	0
HU+CDK2i	Early S	siCep57+Cep57L1	0	6.66667	0
HU	Early S	siControl	0	3.33333	0
HU	Early S	siCep57+Cep57L1	3.33333	0	6.66667
No treatment	Late S	siControl	0	0	3.33333
No treatment	Late S	siCep57+Cep57L1	40	36.6667	33.3333
