# Supplementary material for: Multimodal mechanisms of human centriole engagement and disengagement
Source: EMBO J. 2025 Feb 4;44(5):1294–321. doi: 10.1038/s44318-024-00350-8 (PMC11876316; doi:10.1038/s44318-024-00350-8)
Supplement: Supplementary file 3 — Source data Fig. 2 [file 44318_2024_350_MOESM3_ESM.xlsx]

## Sheet: 2B
Fig. 2B
% of cells with 4 centrioles
HU	CDK2i	PLK4i	Cartwheel
24h	-	-	+	100	96.6667	100
48h	-	-	+	100	100	100
48h	-	+	+	100	100	84.6154
48h	-	+	-	90	88.2353	82.3529
24h	+	-	+	100	100	100
48h	+	-	+	100	100	96.6667
48h	+	+	+	100	100	100
48h	+	+	-	22.2222	0	11.1111

## Sheet: 2D
Fig. 2D
% of cells with disengaged centrioles
HU treated cells
siCep57, Cep57L1	PLK4i	Cartwheel
-	-	+	3.33333	10	3.33333
-	+	-	6.66667	3.33333	3.33333
+	-	+	4	5.40541	11.6279
+	+	+	3.33333	6.66667	0
+	+	-	40	25.9259	26.6667

## Sheet: 2G
Fig. 2G
Centriole angle (°)
siControl	siCCNE1 + siCCNE2	siCCNA2
77.053	70.386	78.366
82.231	75.797	81.784
83.926	78.162	83.921
85.468	78.605	84.459
87.067	78.627	84.975
87.294	78.932	85.2
88.609	87.008	85.651
89.225	88.617	85.852
89.591	89.481	87.305
89.911	89.631	87.718
90.268	91.053	87.776
90.748	92.883	87.937
91.199	94.481	88.431
91.281	95.212	88.551
91.911	95.489	88.643
92.148	96.058	88.958
93.433	97.943	89.034
93.697	98.276	89.052
94.228	104.344	89.745
94.399	105.122	90.32
94.6	105.495	90.691
95.211	112.38	91.085
95.834	113.629	91.579
98.897	116.044	91.968
99.033	116.719	92.392
99.859	123.056	92.656
104.678	123.892	92.744
105.161	134.269	93.121
105.884	134.289	93.244
		93.246
		93.358
		94.228
		94.288
		94.97
		95.126
		95.489
		97.662

## Sheet: 2I
Fig. 2I
% of cells with 4 centrioles
HU	siRNA	PLK4i	Cartwheel
24h	siControl	-	+	96.6667	96.6667	96.6667
48h	siControl	-	+	100	100	100
48h	siControl	+	+	92.8571	100	100
48h	siControl	+	-	100	100	95
24h	siCCNE1 + CCNE2	-	+	93.3333	100	86.6667
48h	siCCNE1 + CCNE2	-	+	100	96.6667	96.6667
48h	siCCNE1 + CCNE2	+	+	90.9091	100	83.3333
48h	siCCNE1 + CCNE2	+	-	52.6316	50	66.6667
24h	siCCNA2	-	+	100	100	96.6667
48h	siCCNA2	-	+	93.3333	100	100
48h	siCCNA2	+	+	100	100	100
48h	siCCNA2	+	-	93.3333	92.8571	96.6667
