# Supplementary material for: Multimodal mechanisms of human centriole engagement and disengagement
Source: EMBO J. 2025 Feb 4;44(5):1294–321. doi: 10.1038/s44318-024-00350-8 (PMC11876316; doi:10.1038/s44318-024-00350-8)
Supplement: Supplementary file 4 — Source data Fig. 3 [file 44318_2024_350_MOESM4_ESM.xlsx]

## Sheet: 3C
Fig. 3C
% of G2 cells with disengaged centrioles
Cep57L1KO	siControl	6	4	3
	siCep57	52	58	56
	siCep57 + siCCNA2	26	16	18

## Sheet: 3D
Fig. 3D
% of late S centrosomes with disengaged centrioles
siControl	3	0	0
siCep57	60	54.8387	73.3333
siCep57 + CDK2i	12	16.6667	23.3333

## Sheet: 3F
Fig. 3F
Daughter centriole width in late S phase (μm)
siControl	siCCNA	siCep295
0.164	0.122	0.137
0.163	0.102	0.102
0.167	0.129	0.135
0.131	0.123	0.109
0.14	0.124	0.161
0.166	0.114	0.154
0.176	0.094	0.112
0.155	0.092	0.116
0.206	0.145	0.114
0.144	0.138	0.129
0.176	0.1	0.085
0.182	0.104	0.135
0.188	0.161	0.119
0.165	0.112	0.119
0.149	0.116	0.104
0.132	0.092	0.137
0.152	0.201	0.124
0.158	0.173	0.129
0.119	0.132	0.117
0.167	0.143	0.133
0.182	0.137	0.141
0.159	0.106	0.122
0.177	0.123	0.134
0.157	0.1	0.117
0.144	0.149	0.114
0.188	0.131	0.19
0.177	0.157	0.18
0.213	0.186	0.132
0.163	0.161	0.08
0.177		0.124
0.134		0.098
0.164
0.18
0.182
0.158
0.185
0.172
0.18

## Sheet: 3H
Fig. 3H
% of G2 cells with disengaged centrioles
Cep57L1KO
siControl	0	4	4
siCep57	44	40	32
siCep57 + siCep295	12	16	6

## Sheet: 3J
Fig. 3J
Normalized signal intensity of α/β-Tubulin and SASS6
	HU			Late S			Late S + siCep295
Distance	SASS6	α/β-Tubulin		SASS6	α/β-Tubulin		SASS6	α/β-Tubulin
0	0	0.00236045		0.00318688	0.0280243		0	0.0383478
0.0120375	0	0.00448345		0.00388697	0.0363681		0	0.0283473
0.0240725	0	0.0111793		0.00573661	0.0723599		0	0.0246063
0.03611	0	0.0297021		0.00940872	0.161439		7.88545e-05	0.0288837
0.0481475	0.000142289	0.0751637		0.0158696	0.328468		0.000496273	0.0456756
0.060185	0.00136225	0.168382		0.0268773	0.548257		0.00232763	0.086321
0.07222	0.00827168	0.323021		0.046351	0.734907		0.00917157	0.1745
0.0842575	0.0337256	0.52295		0.0837526	0.809035		0.0309836	0.337683
0.096295	0.101219	0.709096		0.156035	0.768639		0.0857497	0.574327
0.108332	0.229265	0.813649		0.285006	0.660516		0.188734	0.824099
0.120368	0.411903	0.812069		0.477377	0.543728		0.344365	0.981308
0.132405	0.628037	0.738303		0.701199	0.458053		0.535786	1
0.144443	0.837246	0.648258		0.891259	0.419325		0.728097	0.92912
0.156477	0.972412	0.58466		0.990468	0.422625		0.876315	0.837848
0.168515	0.985214	0.575752		0.984416	0.448387		0.96884	0.768247
0.180553	0.840452	0.637004		0.890768	0.484255		1	0.741102
0.19259	0.579854	0.762999		0.732368	0.531988		0.960804	0.751932
0.204625	0.313238	0.913423		0.541068	0.614398		0.849213	0.785714
0.216663	0.130702	1		0.356518	0.751705		0.688783	0.821007
0.2287	0.0421555	0.934499		0.206928	0.916173		0.508293	0.856657
0.240737	0.0106488	0.702992		0.107364	1		0.334964	0.891666
0.252773	0.00203949	0.41109		0.0509012	0.863437		0.19314	0.906915
0.26481	0.000308195	0.187606		0.0230514	0.540678		0.0957935	0.854799
0.276848	3.71349e-05	0.0719969		0.0107698	0.235132		0.0400821	0.72349
0.288882	0	0.0310087		0.00596883	0.0729653		0.0138527	0.541851
0.30092	0	0.0267914		0.00459288	0.0189651		0.00388459	0.361551
0.312957	1.54713e-05	0.0446126		0.00484449	0.00779459		0.00087135	0.222386
0.324995	3.90689e-05	0.0782507		0.00585257	0.0123666		0.000147904	0.136689
