# Supplementary material for: Multimodal mechanisms of human centriole engagement and disengagement
Source: EMBO J. 2025 Feb 4;44(5):1294–321. doi: 10.1038/s44318-024-00350-8 (PMC11876316; doi:10.1038/s44318-024-00350-8)
Supplement: Supplementary file 5 — Source data Fig. 4 [file 44318_2024_350_MOESM5_ESM.xlsx]

## Sheet: 4B
Fig. 4B
Locations of the proximal end of daughter centrioles from the center of the mother centriole
α-Tubuliin	Mean	276.99
	Stdev	17.58
Distance from the center of mother centriole (nm)
		Inner edge	Outer edge
Cep57	Mean	122.592	283.099
	Stdev	17.661	11.807
Cep57L1	Mean	117.537	274.884
	Stdev	15.698	17.077
Cep63	Mean	128.068	372.41
	Stdev	25.277	37.235
PCNT	Mean	272.988	451.947
	Stdev	30.332	34.584

## Sheet: 4D
Fig. 4D
% of G2 cells with disengaged centrioles
1st
siControl	3.922
	siCep57	siCep57L1	siCep63	siCep152	siPCNT
siCep57	9.25926	64.7059	45.283	21.5686	9.80392
siCep57L1	64.7059	3.77358	0	0	7.69231
siCep63	45.283	0	3.77358	7.84314	31.3725
siCep152	21.5686	0	7.84314	7.40741	12
siPCNT	9.80392	7.69231	31.3725	12	0
2nd
siControl	0
	siCep57	siCep57L1	siCep63	siCep152	siPCNT
siCep57	9.80392	64	49.0196	7.40741	4
siCep57L1	64	2	1.96078	6	9.43396
siCep63	49.0196	1.96078	0	2	36
siCep152	7.40741	6	2	6	10
siPCNT	4	9.43396	36	10	5.45455

## Sheet: 4F
Fig. 4F
Normalized intensity of Cep63 at centrioles
siControl	siCep57	siCep57L1	siCep57 + Cep57L1
1.23555	0.54614	0.518507	0.319723
1.40501	1.36486	0.777668	0.368042
1.13481	0.627131	0.869783	0.206167
1.08805	0.994791	0.877266	0.207529
1.15237	0.699635	0.462297	0.213507
1.06666	0.530778	0.86365	0.275132
1.10959	0.581053	0.580778	0.182569
0.872909	0.472685	0.947439	0.210763
0.796406	0.700926	0.788277	0.322974
0.962693	0.83802	0.859926	0.477635
0.908276	0.229053	0.971449	0.218091
0.805247	0.749724	0.959089	0.486098
1.41785	0.727841	0.536869	0.250165
0.868761	0.731326	0.721045	0.686987
1.26084	1.019	0.784655	0.416936
0.931294	0.915431	1.04329	0.376111
0.829281	0.977947	0.650657	0.511191
0.987714	0.729485	0.861875	0.286919
0.942251	1.00304	0.80799	0.450629
0.96072	1.07634	1.23212	0.324426
0.858791	1.12318	0.861068	0.28295
0.98809	1.0231	0.721225	0.295586
0.741356	1.14041	0.889645	0.454748
0.836095	1.36846	0.784858	0.276232
0.967445	0.718637	1.04052	0.384671
1.16626	0.851702	0.735355	0.354814
0.899839	0.69098	0.913094	0.49779
0.970057	1.34227	1.08516	0.24995
0.952801	0.893823	1.16558	0.254146
0.925849	0.796173	1.10093	0.412118
1.14598	0.991664	0.958909	0.473397
0.81117		1.07685	0.146514
			0.338401
			0.37901

## Sheet: 4I
Fig. 4I
% of cells with >100° centrioles
WT, LateS	12.5	22.222	15
Cep63KO, LateS	30.769	43.478	52.381
Cep63KO, Early S arrest	47.958	50	50

## Sheet: 4K
Fig. 4K
% of centrosomes in late S phase with >100° centrioles
siControl	20	19.0476
siCep57	28.5714	13.0435
siCep57L1	23.8095	17.3913
siCep63	52.381	45
siCep152	23.8095	22.2222
siCep192	25	17.3913
siPCNT	17.3913	19.0476
siCDK5RAP2	19.0476	10
