# Supplementary material for: Multimodal mechanisms of human centriole engagement and disengagement
Source: EMBO J. 2025 Feb 4;44(5):1294–321. doi: 10.1038/s44318-024-00350-8 (PMC11876316; doi:10.1038/s44318-024-00350-8)
Supplement: Supplementary file 6 — Source data Fig. 5 [file 44318_2024_350_MOESM6_ESM.xlsx]

## Sheet: 5B
Fig. 5B
% of centrosomes with >100° centrioles
G2	12.5	22.222	15
Mitosis	50	52.381	47.368
Mitosis + PLK1 inhibitor	20.833	30	13.333

## Sheet: 5D
Fig. 5D
% of prometaphase cells with disengaged centrioles
siControl	STLC	6.667	0	0
	BI2536	2	0	4
	GSK461364	4	0	0
siCep57	STLC	43.333	43.333	53.333
	BI2536	6	8	0
	GSK461364	6	0	4
siPCNT	STLC	43.333	26.667	43.333
	BI2536	10	10	0
	GSK461364	4	4	8

## Sheet: 5F
Fig. 5F
Distance between mother and daughter centrioles (nm)
Interphase	Prometaphase
No-treatment	STLC	Nocodazole	PLK1i
65.25	235.5	99.25	80.75
78.25	192.5	104.25	38.25
80.25	134.75	86.75	64.75
80.75	133	72.5	59.5
75.75	122.75	73.25	52.25
66.75	108.5	86.25	83.25
79	107.25	88.25	60.25
65.75	90.25	91	69.5
78.75	90	105.75	65
66.5	80.5	71	78.25
69.25	79	57	79.5
61	70.75	81	49.75
75.5	66	68.5	46.25
41.25	77	60.25	54.75
63.25	319.75	61	50.5
106.5	258	44.75	56.75
98.75	205.75	42.5	48.75
98.5	192	63.25	48.25
89.75	178.25	70.75	56
83.5	168.5	67.25	70.5
82.25	159.5	47	42.5
79.5	147	51	40
78.75	133	45.25	56.5
76.25	132.5	63.75	54.25
76	117.5	32.75	47.25
74.25	116.75	52.25	52.75
73.75	114.5	45.25	31.5
73.5	113	46.5	73.75
73.5	111	17	33
73.25	102.25	34.75	36.5
72.5	102.25
72.5	98.25
72.25	98
69.75	95.75
68	92.75
65.25	83
64.75	79.5
58.5	72.75
56	71
55.5	68.25
47.25
46.75
38.25

## Sheet: 5G
Fig. 5G
Length of non-acetylated tubulin at the proximal end of daughter centrioles (nm)
Interphase	Prometaphase
No-treatment	STLC	Nocodazole	PLK1i
56	0	36	20.2941
42.5	0	13.75	64.1176
40.25	7.14286	29.5	30.2941
33.25	0	42.75	30
28.25	0	41	37.6471
35.75	19.0476	24.25	0.588235
21.75	15.4762	21	21.1765
34.5	1.66667	14	9.11765
18.25	25.7143	0	11.4706
30	15.2381	24.25	5
24.25	2.85714	38.25	14.1176
29.75	10.4762	13.5	24.4118
11.75	11.4286	22	27.9412
27.25	6.90476	21	14.1176
0	0	19.75	18.5294
13	26.1905	32	10
50.25	0	32.25	18.8235
30.25	0	9.5	18.2353
41.25	0	0.25	5
26.5	0	0.75	0
0	0	20.25	20.2941
5.5	0	15	21.7647
19.75	0	19.5	1.17647
27.75	5.71429	0	2.35294
49.5	11.6667	25.75	10
30.5	0	2.5	2.35294
30	2.85714	8.25	22.3529
44.25	25	4.75	22.3529
8.25	47.1429	23.5	12.9412
21	47.1429		6.76471
23.75	0.238095
33.25	4.04762
34.5	0
25.5	22.8571
35.5	8.57143
36	17.619
29.25	20.2381
15	7.14286
19.25	0
28	7.61905
22
19.25
11

## Sheet: 5I
Fig. 5I
Cartwheel Length (μm)
G2	Prometaphase	High-Nocodazole	BI
0.1172	0.0985	0.1022	0.1504
0.1016	0.0814	0.1757	0.1074
0.1123	0.0789	0.1262	0.1376
0.1037	0.1059	0.1817	0.115
0.1049	0.0828	0.104	0.151
0.1166	0.0881	0.1107	0.1342
0.1222	0.0976	0.1028	0.0933
0.1135	0.1286	0.1979	0.158
0.1253	0.0825	0.0989	0.0899
0.1064	0.0992	0.1093	0.0837
0.1202	0.1237	0.1302	0.1667
0.0917	0.1243	0.1235	0.1535
0.1178	0.0863	0.0986	0.1568
0.1133	0.0764	0.1092	0.1286
0.1342	0.0869	0.1408	0.1678
0.1315	0.1164	0.117	0.1329
0.1216	0.0973	0.1268	0.1479
0.1293	0.1033	0.0994	0.0931
0.1222	0.123	0.104	0.1077
0.1106	0.091	0.1231	0.1408

## Sheet: 5K
Fig. 5K
% of PCNT-depleted mitotic cells with disengaged centrioles
DMSO	33.3333	36.6667	46.6667
Nocodazole	13.3333	3.33333	13.3333
Taxol	40	46.6667	46.6667

## Sheet: 5L
Fig. 5L
Normalized signal intensity of Cep63, PCNT and acetylated-Tubulin
	Left panel		Right panel
Distance	Ac-Tubulin	Cep63	Ac-Tubulin	PCNT
0	0	0	0	0
0.015166	0	0	7.59624e-05	0.000853623
0.030333	0	0	0.00145181	0.0049604
0.045499	0	0	0.00747161	0.0177191
0.060666	0	0	0.0182799	0.0460277
0.075832	0	0.0005	0.0271805	0.0930474
0.090998	0	0.02	0.0300079	0.163981
0.106165	0	0.03	0.027819	0.271321
0.121331	0	0.03	0.0227112	0.41358
0.136498	0	0.03	0.017611	0.556404
0.151664	0	0.05	0.0139019	0.670585
0.16683	0	0.13021	0.0108919	0.757761
0.181997	0	0.248546	0.00797331	0.828383
0.197163	0	0.383297	0.00554093	0.877525
0.21233	0.0002673	0.508128	0.0047657	0.895382
0.227496	0.00410219	0.601323	0.0119788	0.884169
0.242662	0.0431157	0.646944	0.0580245	0.853692
0.257829	0.24193	0.648936	0.223289	0.812625
0.272995	0.662699	0.640031	0.561449	0.772192
0.288162	0.993089	0.655271	0.904268	0.743283
0.303328	0.987872	0.696191	1	0.728725
0.318494	0.795568	0.731214	0.852484	0.726176
0.333661	0.629437	0.727429	0.62433	0.731159
0.348827	0.551008	0.686907	0.468103	0.733974
0.363994	0.529249	0.639055	0.424322	0.722877
0.37916	0.530052	0.600287	0.481351	0.698917
0.394326	0.560282	0.568452	0.62053	0.680656
0.409493	0.658329	0.555821	0.784031	0.687346
0.424659	0.838996	0.590266	0.851845	0.720039
0.439826	1	0.6838	0.729176	0.764325
0.454992	0.925138	0.812316	0.466735	0.81124
0.470158	0.561709	0.928261	0.221753	0.86622
0.485325	0.199617	0.995338	0.0852658	0.930624
0.500491	0.0403961	1	0.0327974	0.983988
0.515658	0.00512774	0.93107	0.0172539	1
0.530824	0.000668985	0.777592	0.0175122	0.973952
0.54599	0.00133748	0.559746	0.0330255	0.925814
0.561157	0.0119942	0.338154	0.0759473	0.87696
0.576323	0.0779383	0.168898	0.162384	0.833943
0.59149	0.296593	0.0683919	0.291141	0.790949
0.606656	0.665195	0.020938	0.431916	0.730098
0.621822	0.938113	0.00326717	0.532208	0.642011
0.636989	0.900258	0	0.544035	0.544961
0.652155	0.588461	0.00464184	0.454095	0.466667
0.667322	0.246611	0.0134274	0.300186	0.411261
0.682488	0.0616192	0.0242052	0.151773	0.360342
0.697654	0.00856095	0.0387084	0.0564512	0.304163
0.712821	0.004	0.03411	0.0156653	0.252898
0.727987	0	0.02	0.00443124	0.213688
0.743154	0	0	0.00278187	0.177501
0.75832	0	0	0.00342033	0.137298
0.773486	0	0	0	0

## Sheet: 5M
Fig. 5M
Locations of the proximal end of daughter centrioles from the center of the mother centriole
α-Tubuliin	Mean	276.99
	Stdev	17.58
Ac-Tubulin	Mean	351.06
	Stdev	12.5
Distance from the center of mother centriole (nm)
		Inner edge	Outer edge
Cep57	Mean	122.592	283.099
	Stdev	17.661	11.807
Cep57L1	Mean	117.537	274.884
	Stdev	15.698	17.077
Cep63	Mean	128.068	372.41
	Stdev	25.277	37.235
PCNT	Mean	272.988	451.947
	Stdev	30.332	34.584
