# Supplementary material for: Multimodal mechanisms of human centriole engagement and disengagement
Source: EMBO J. 2025 Feb 4;44(5):1294–321. doi: 10.1038/s44318-024-00350-8 (PMC11876316; doi:10.1038/s44318-024-00350-8)
Supplement: Supplementary file 7 — Source data Fig. 6 [file 44318_2024_350_MOESM7_ESM.xlsx]

## Sheet: 6C
Fig. 6C
% of post-mitotic cells with disengaged centrioles
siControl	73.3333	63.3333	63.3333
DMSO	66.6667	80	76.6667
siCCNA2	23.3333	26.6667	20
PLK1i	0	6.66667	6.66667
Nocodazole	26.6667	23.3333	30
siSeparase	9.67742	6.45161	3.22581

## Sheet: 6D
Fig. 6D
% of post-mitotic cells with indicated centrosome number
	Centrosome number
siControl	2	26.6667	33.3333	36.6667
	3	53.3333	33.3333	23.3333
	4	20	33.3333	40
DMSO	2	26.6667	20	26.6667
	3	26.6667	23.3333	36.6667
	4	46.6667	56.6667	36.6667
siCCNA2	2	76.6667	76.6667	70
	3	16.6667	6.66667	20
	4	6.66667	16.6667	10
PLK1i	2	93.3333	96.2963	90
	3	6.66667	3.7037	6.66667
	4	0	0	3.33333
Nocodazole	2	80	70	70
	3	16.6667	23.3333	13.3333
	4	3.33333	6.66667	16.6667
siSeparase	2	93.3333	96.6667	96.7742
	3	0	0	0
	4	6.66667	3.33333	3.22581
