# Supplementary material for: Multimodal mechanisms of human centriole engagement and disengagement
Source: EMBO J. 2025 Feb 4;44(5):1294–321. doi: 10.1038/s44318-024-00350-8 (PMC11876316; doi:10.1038/s44318-024-00350-8)
Supplement: Supplementary file 8 — Figure EV1 Source Data [file 44318_2024_350_MOESM8_ESM.xlsx]

## Sheet: EV1B
Fig. EV1B
Normalized signal intensity of pRb (Ser807/811) at the nucleus
HU + CDK2i	HU
2.38507	2.40629
1.1888	1.96025
1.14731	1.95255
0.80629	1.73622
0.759819	1.54531
0.690499	1.3848
0.671922	1.38145
0.638199	1.34361
0.630209	1.33759
0.628755	1.32698
0.596668	1.2964
0.58209	1.29517
0.580079	1.28103
0.559861	1.27003
0.552395	1.24642
0.537468	1.23403
0.51498	1.18502
0.514042	1.10336
0.497163	1.08621
0.485097	1.07301
0.482875	1.01478
0.455128	0.933184
0.45363	0.907599
0.444623	0.895642
0.438345	0.888301
0.437696	0.88035
0.434294	0.862825
0.434128	0.855621
0.421364	0.85542
0.407592	0.815173
0.403306	0.804751
0.393049	0.765668
0.385557	0.728404
0.380968	0.720769
0.362335	0.702017
0.361451	0.697994
0.3609	0.696029
0.35444	0.6649
0.348022	0.649631
0.329867	0.640366
0.287039	0.633727
0.285772	0.631418
0.277566	0.569838
0.238513	0.545116
0.228885	0.543281
0.21648	0.513597
0.135408	0.487805
0.127973	0.363348
0.0694845	0.286727

## Sheet: EV1D-F
Fig. 1D-F
Length and width of daughter centrioles (μm)
1D-F			1D-F			1E			1F
Late S phase			Mitosis			HU-treated cells			HU + CDK2i treated cells
Length	Width		Length	Width		Length	Width		Length	Width
0.094	0.183		0.274	0.179		0.153	0.174		0.24	0.151
0.079	0.177		0.172	0.153		0.088	0.174		0.203	0.185
0.132	0.17		0.346	0.202		0.157	0.159		0.06	0.133
0.068	0.125		0.299	0.19		0.178	0.138		0.061	0.147
0.072	0.149		0.364	0.206		0.109	0.15		0.109	0.117
0.18	0.166		0.268	0.194		0.119	0.159		0.098	0.138
0.144	0.166		0.321	0.202		0.208	0.159		0.161	0.113
0.116	0.173		0.21	0.178		0.075	0.159		0.121	0.132
0.099	0.183		0.256	0.177		0.066	0.142		0.094	0.16
0.189	0.215		0.21	0.182		0.118	0.134		0.047	0.103
0.07	0.162		0.315	0.199		0.089	0.136		0.101	0.154
0.081	0.149		0.241	0.228		0.081	0.153		0.115	0.191
0.068	0.163		0.248	0.237		0.112	0.148		0.084	0.159
0.062	0.11		0.174	0.156		0.138	0.14		0.047	0.106
0.077	0.165		0.375	0.185		0.054	0.154		0.06	0.128
0.096	0.149		0.105	0.206		0.199	0.106		0.073	0.147
0.135	0.188		0.103	0.156		0.212	0.144		0.092	0.149
0.146	0.192		0.233	0.197		0.165	0.125		0.078	0.166
0.089	0.182		0.131	0.18		0.195	0.202		0.103	0.161
0.082	0.161		0.34	0.21		0.075	0.151		0.073	0.151
0.065	0.175		0.309	0.204		0.072	0.151		0.137	0.108
0.085	0.186		0.291	0.209		0.069	0.141		0.089	0.149
0.101	0.156		0.252	0.182		0.19	0.148		0.065	0.154
0.077	0.141		0.318	0.183		0.171	0.145		0.066	0.144
0.069	0.151		0.21	0.2		0.367	0.142		0.063	0.134
0.053	0.112		0.4	0.214		0.374	0.173		0.065	0.139
0.066	0.151		0.247	0.215		0.114	0.141		0.134	0.118
0.122	0.174		0.113	0.187		0.165	0.133		0.097	0.133
0.096	0.157		0.305	0.206		0.12	0.149		0.086	0.155
0.083	0.178					0.226	0.156		0.183	0.153
0.123	0.172					0.123	0.155		0.074	0.117
0.054	0.151					0.13	0.141		0.061	0.14
0.099	0.187					0.26	0.135		0.068	0.143
0.057	0.205					0.076	0.165		0.061	0.137
0.038	0.118					0.168	0.158		0.061	0.113
0.047	0.078					0.157	0.145		0.053	0.134
0.129	0.207					0.159	0.147		0.068	0.125
0.211	0.174					0.225	0.152		0.087	0.148
0.159	0.181					0.341	0.138		0.138	0.131
0.077	0.132					0.13	0.146		0.102	0.14
0.046	0.134					0.127	0.15		0.088	0.138
0.059	0.137					0.127	0.145		0.078	0.113
0.06	0.14					0.144	0.142		0.042	0.12
0.072	0.149					0.114	0.131		0.096	0.142
0.079	0.161					0.059	0.134		0.117	0.136
0.19	0.183					0.051	0.149		0.16	0.142
0.095	0.166					0.058	0.149		0.086	0.169
0.05	0.116					0.069	0.141		0.066	0.129
0.066	0.124					0.068	0.128		0.131	0.124
0.046	0.121					0.045	0.122		0.112	0.098
0.065	0.148					0.069	0.144
0.066	0.131					0.106	0.149
0.066	0.137					0.128	0.168
0.095	0.151					0.076	0.132
0.093	0.161					0.073	0.15
0.076	0.145					0.085	0.145
0.077	0.161					0.116	0.134
						0.099	0.14
						0.059	0.152
						0.066	0.104
						0.199	0.15
						0.171	0.136
						0.106	0.149
						0.103	0.179
						0.078	0.139
						0.118	0.133
						0.112	0.15
						0.064	0.119

## Sheet: EV1H
Fig. EV1H
% of G2 cells with disengaged centrioles out of 4 centrioles
siControl	2	0	0
siCep57	2	2	0
siCep57L1	0	2	0
siCep57+siCep57L1	20	22	26
% of G2 cells with >4 centrioles
siControl	2	2	0
siCep57	4	6	2
siCep57L1	2	0	0
siCep57+siCep57L1	26	36	38

## Sheet: EV1I
Fig. EV1I
% of metaphase cells with disenaged centrioles
siControl	0.5	0	0.5
siCep57	44	42	48
siCep57L1	0	0	0.5
