# Supplementary material for: Multimodal mechanisms of human centriole engagement and disengagement
Source: EMBO J. 2025 Feb 4;44(5):1294–321. doi: 10.1038/s44318-024-00350-8 (PMC11876316; doi:10.1038/s44318-024-00350-8)
Supplement: Supplementary file 9 — Figure EV2 Source Data [file 44318_2024_350_MOESM9_ESM.xlsx]

## Sheet: EV2E
Fig. EV2E
% of G2 cells with disengaged centrioles out of 4 centrioles
Cep57KO	siControl	4	2	4
	siCep57L1	26	12	20
Cep57L1KO	siControl	2	4	2
	siCep57	16	22	20
% of G2 cells with >4 centrioles
Cep57KO	siControl	2	4	2
	siCep57L1	18	20	18
Cep57L1KO	siControl	4	6	4
	siCep57	48	32	40

## Sheet: EV2G
Fig. EV2G
% of cells with disengaged centrioles
Cep57L1KO + siCep57
Early S	4	5.40541	11.6279
Late S	35.4839	43.3962	38
G2	62	67.3077	71.6981

## Sheet: EV2J
Fig. EV2J
Daughter centriole width in late S phase (μm)
siControl	siCPAP
0.164	0.146
0.163	0.146
0.167	0.161
0.131	0.143
0.14	0.16
0.166	0.139
0.176	0.133
0.155	0.134
0.206	0.133
0.144	0.165
0.176	0.159
0.182	0.133
0.188	0.128
0.165	0.156
0.149	0.135
0.132	0.174
0.152	0.142
0.158	0.127
0.119	0.154
0.167	0.132
0.182	0.139
0.159	0.169
0.177	0.135
0.157	0.129
0.144	0.146
0.188	0.129
0.177	0.139
0.213	0.141
0.163	0.126
0.177	0.131
0.134
0.164
0.18
0.182
0.158
0.185
0.172
0.18

## Sheet: EV2L
Fig. EV2L
% of G2 cells with disengaged centrioles
Cep57L1 KO cells
siControl	0	3.22581	0
siCep57	54.8387	60	63.3333
siCep57 + CPAP	26.6667	20	18.75
