# Supplementary material for: Multimodal mechanisms of human centriole engagement and disengagement
Source: EMBO J. 2025 Feb 4;44(5):1294–321. doi: 10.1038/s44318-024-00350-8 (PMC11876316; doi:10.1038/s44318-024-00350-8)
Supplement: Supplementary file 10 — Figure EV3 Source Data [file 44318_2024_350_MOESM10_ESM.xlsx]

## Sheet: EV3D
Fig. EV3D
% of cells with indicated spindle shape
1st	Monopolar	Bipolar	Multipolar
WT	0	94	6
Cep63KO	9.25926	88.8889	1.85185
2nd	Monopolar	Bipolar	Multipolar
WT	3.63636	90.9091	5.45455
Cep63KO	0	92.9825	7.01754
3rd	Monopolar	Bipolar	Multipolar
WT	3.7037	96.2963	0
Cep63KO	1.72414	94.8276	3.44828

## Sheet: EV3E
Fig. EV3E
% of mitotic cells with indicated centrione number
1st	2 centriole	3 centriole	4 centriole	>4 centrioles
WT	4	10	86	0
63KO	3.84615	3.84615	90.3846	1.92308
2nd	2 centriole	3 centriole	4 centriole	>4 centrioles
WT	4	4	90	2
63KO	8	6	82	4
3rd	2 centriole	3 centriole	4 centriole	>4 centrioles
WT	3.7037	1.85185	94.4444	0
63KO	0	1.96078	94.1176	3.92157

## Sheet: EV3G
Fig. EV3G
% of G2 cells with disengaged centrioles
Cep63KO	siControl	0	3.077	3.508
	siCep57	42.372	32.308	49.02
	siPCNT	33.845	34.483	39.286

## Sheet: EV3H
Fig. EV3H
% of mitotic cells with disengaged centrioles
WT	6	5.45455	0
Cep63KO	1.85185	7.01754	3.44828
