# Supplementary material for: Multimodal mechanisms of human centriole engagement and disengagement
Source: EMBO J. 2025 Feb 4;44(5):1294–321. doi: 10.1038/s44318-024-00350-8 (PMC11876316; doi:10.1038/s44318-024-00350-8)
Supplement: Supplementary file 11 — Figure EV4 Source Data [file 44318_2024_350_MOESM11_ESM.xlsx]

## Sheet: EV4B
Fig. EV4B
% of centrosomes with indicated centriole angle
HU treated cells
0-80	4.54545	4.7619	6.66667
80-100	72.7273	66.6667	86.6667
100-180	22.7273	28.5714	6.66667
HU + Dox treated cells
0-80	5	4.7619	0
80-100	40	42.8571	53.3333
100-180	55	52.381	46.6667

## Sheet: EV4D
Fig. EV4D
% of cells with disengaged centrioles
HU	siControl	2	0	4
	siCep57	4	0	0
	siPCNT	6	2	0
HU + Dox	siControl	6	10	14
	siCep57	68	50	34
	siPCNT	34	32	38

## Sheet: EV4F
Fig. EV4F
Distance between mother and daughter centrioles in G2 (μm)
α-Tubulin	Ac-Tubulin
0.084	0.088
0.073	0.095
0.068	0.079
0.082	0.102
0.083	0.102
0.074	0.076
0.063	0.107
0.053	0.108
0.094	0.127
0.084	0.101
0.077	0.07
0.084	0.118
0.067	0.069
0.051	0.088
0.062	0.104

## Sheet: EV4H
Fig. EV4H
% of centrioles with γ-Tubulin signal at their proximal ends
Daughter	STLC	80.6452	90
Daughter	BI	83.3333	73.3333
New mother	STLC	32.2581	28.125
New mother	BI	74.1935	71.875
