# Supplementary material for: Multimodal mechanisms of human centriole engagement and disengagement
Source: EMBO J. 2025 Feb 4;44(5):1294–321. doi: 10.1038/s44318-024-00350-8 (PMC11876316; doi:10.1038/s44318-024-00350-8)
Supplement: Supplementary file 12 — Figure EV5 Source Data [file 44318_2024_350_MOESM12_ESM.xlsx]

## Sheet: EV5B
Fig. EV5B
% of prometaphase centrosomes with >100° centrioles
STLC	46.6667	53.3333	50
Nocodazole	18.75	25	26.6667
Taxol	58.8235	56.25	50

## Sheet: EV5D
Fig. EV5D
% of centrosomes with cartwheels in prometaphse-arrested cells
STLC	13.3333	16.6667	26.6667
PLK1i	90	90	86.6667
Nocodazole	66.6667	36.6667	43.3333

## Sheet: EV5H
Fig. EV5H
% of mitotic cells with disengaged centrioles
siControl	DMSO	6.66667	0	0
siCep57	DMSO	73.3333	70	70
	100nM Nocodazole	73.3333	64.5161	86.6667
	10μM Nocodazole	13.3333	10	16.6667
siPCNT	DMSO	66.6667	36.6667	63.3333
	100nM Nocodazole	66.6667	70	66.6667
	10μM Nocodazole	13.3333	6.66667	16.6667
